# Supplementary material for: Integrative analysis of single nucleotide polymorphisms and gene expression efficiently distinguishes samples from closely related ethnic populations
Source: BMC Genomics. 2012 Jul 28;13:346. doi: 10.1186/1471-2164-13-346 (PMC3453505; doi:10.1186/1471-2164-13-346)
Supplement: Additional file 3 — Table S2. The best classification models. This table summarizes the key predictive markers, testing accuracy, cross-validation consistency (CVC), and number of genetic markers in the best classification models in the analysis of each of the eight combinations of ethnic populations. [file 1471-2164-13-346-S3.xls]

## Sheet: Table
Table S2. The best classification models. This table summarizes the key predictive markers, testing accuracy, cross-validation consistency (CVC), and number of genetic markers in the best classification models in the analysis of each of the eight combinations of ethnic populations.
Populations	SNP-only (500K)		SNP-only (Array6.0)		GE-only (CV)		500K+GE		Array6.0+GE
	Testing accuracy (CVC)	Markers (#of markers)	Testing accuracy (CVC)	Markers (#of markers)	Testing accuracy (CVC)	Markers (# of markers)	Testing accuracy (CVC)	Markers (#of markers)	Testing accuracy (CVC)	Markers (#of markers)
CHB, JPT, CEU, YRI	0.9444 (1)	rs2973133, rs17649077, rs4920310, rs6494835, rs11014763, rs9302495, rs11105515, rs10940058, rs553655 (9)	0.9048 (1)	rs6546753, rs17649077, rs4920310, rs17802846, rs1541807, rs4733550, rs2278339, rs17735981, rs4785873 (9)	1.0000 (1)	GI_33239450-I, GI_41281459-S, GI_19557635-A, GI_16306562-S, GI_37540521-S, GI_22035593-A, GI_4506928-S, GI_45439353-S, GI_20357555 (9)	1.0000 (1)	rs2736306, GI_41281459-S, rs12063564, rs2725379, rs2250072 (5)	1.0000 (1)	rs6546753, GI_4506928-S, rs1986420, rs6560625, rs12632185 (5)
CHB+JPT, CEU,YRI	1.0000 (2)	rs6546753, rs2250072, rs6730157 (3)	1.0000 (2)	rs6546753, rs35389, rs8073072 (3)	1.0000 (1)	GI_33239450-I, GI_13129039-S, GI_7019340-S, GI_37059752-S, GI_38569483-S (5)	1.0000 (2)	rs6546753, rs2250072, rs6730157 (3)	1.0000 (2)	rs6546753, rs35389, rs8073072 (3)
CHB, JPT	0.8889 (1)	rs1075830, rs2192519, rs3783653, rs4972892, rs12364202 (5)	0.8889 (1)	rs11959018, rs16849378, rs7695956, rs16986890 (4)	1.0000 (2)	GI_4506928-S, GI_37540521-S, GI_41147989-S (3)	1.0000 (2)	GI_4506928-S, GI_37540521-S, rs11986045 (3)	1.0000 (2)	GI_4506928-S, GI_37540521-S, rs10485803 (3)
CHB, YRI	1.0000 (1)	rs11051 (8)	1.0000 (3)	rs11051 (1)	1.0000 (10)	GI_21312133-S, GI_41149192-S (2)	1.0000 (1)	rs11051 (8)	1.0000 (3)	rs11051 (1)
CHB, CEU	1.0000 (1)	rs489095 (6)	1.0000 (6)	rs6437783 (1)	1.0000 (4)	GI_21312133-S, GI_41149192-S(2)	1.0000 (1)	rs489095 (6)	1.0000 (6)	rs6437783 (1)
JPT, YRI	1.0000 (1)	rs6546753 (10)	1.0000 (7)	rs6546753 (1)	1.0000 (2)	GI_4503062-S, GI_19557635-A, GI_31342226-S (3)	1.0000 (1)	rs6546753 (10)	1.0000 (7)	rs6546753 (1)
JPT, CEU	1.0000 (1)	Choice 1: rs35389, rs9322523 (2) Choice 2: rs35389, rs16864818 (2) Choice 3: rs35389, rs9372873 (2) Choice 4: rs35389, rs11207881 (2)	1.0000 (1)	rs6437783 (6)	1.0000 (3)	GI_38569483-S, GI_14270489-A, GI_21361611-I (2)	1.0000 (1)	Choice 1: rs35389, rs9322523 (2) Choice 2: rs35389, rs16864818 (2) Choice 3: rs35389, rs9372873 (2) Choice 4: rs35389, rs11207881 (2)	1.0000 (1)	rs6437783 (6)
YRI, CEU	1.0000 (10)	rs735480 (1)	1.0000 (10)	rs2675345 (1)	1.0000 (2)	GI_41281459-S, GI_37595552-S (2)	1.0000 (10)	rs735480 (1)	1.0000 (10)	rs2675345 (1)
