# Supplementary material for: Integrative analysis of single nucleotide polymorphisms and gene expression efficiently distinguishes samples from closely related ethnic populations
Source: BMC Genomics. 2012 Jul 28;13:346. doi: 10.1186/1471-2164-13-346 (PMC3453505; doi:10.1186/1471-2164-13-346)
Supplement: Additional file 4 — Table S3. Genotype frequencies of key predictive SNPs in the best model for the classification of samples from ethnically distant populations. This table summarizes genotype frequencies of the key predictive SNPs in the 500 K-only (first field), Array6.0-only (second field), 500 K + GE (third field) and Array6.0 + GE (fourth field) analyses for the classification of samples from “CHB and YRI” (first panel), “CHB and CEU” (second panel), “JPT and YRI” (third panel), “JPT and CEU” (fourth panel), and “YRI and CEU” (fifth panel). The genotype frequencies also are shown in Figure 5. [file 1471-2164-13-346-S4.xls]

## Sheet: SNPtable
Table S3. Genotype frequencies of key predictive SNPs in the best model for the classification of samples from ethnically distant populations. This table summarizes genotype frequencies of the key predictive SNPs in the 500K-only (first field), Array6.0-only (second field), 500K+GE (third field) and Array6.0+GE (fourth field) analyses for the classification of samples from “CHB and YRI” (first pa…
	500K-only				Array6.0-only				500K+GE				Array6.0+GE
CHB-YRI	rs11051	AA(G/G)	AB(G/A)	BB(A/A)	rs11051	AA(G/G)	AB(G/A)	BB(A/A)	rs11051	AA(G/G)	AB(G/A)	BB(A/A)	rs11051	AA(G/G)	AB(G/A)	BB(A/A)
	CHB	0	2	43	CHB	0	2	43	CHB	0	2	43	CHB	0	2	43
	YRI	60	0	0	YRI	60	0	0	YRI	60	0	0	YRI	60	0	0
CHB-CEU	rs489095	AA(T/T)	AB(T/C)	BB(C/C)	rs6437783	AA(C/C)	AB(C/T)	BB(T/T)	rs489095	AA(T/T)	AB(T/C)	BB(C/C)	rs6437783	AA(C/C)	AB(C/T)	BB(T/T)
	CHB	45	0	0	CHB	45	0	0	CHB	45	0	0	CHB	45	0	0
	CEU	0	32	28	CEU	0	21	39	CEU	0	32	28	CEU	0	21	39
JPT-YRI	rs6546753	AA(G/G)	AB(G/T)	BB(T/T)	rs6546753	AA(G/G)	AB(G/T)	BB(T/T)	rs6546753	AA(G/G)	AB(G/T)	BB(T/T)	rs6546753	AA(G/G)	AB(G/T)	BB(T/T)
	JPT	44	1	0	JPT	44	1	0	JPT	44	1	0	JPT	44	1	0
	YRI	0	0	60	YRI	0	0	60	YRI	0	0	60	YRI	0	0	60
JPT-CEU	JPT	rs9322523			rs6437783	AA(C/C)	AB(C/T)	BB(T/T)	JPT	rs9322523			rs6437783	AA(C/C)	AB(C/T)	BB(T/T)
	rs35389	AA(C/C)	AB(C/T)	BB(T/T)	JPT	45	0	0	rs35389	AA(C/C)	AB(C/T)	BB(T/T)	JPT	45	0	0
	AA(G/G)	28	7	0	CEU	0	21	39	AA(G/G)	28	7	0	CEU	0	21	39
	AB(G/A)	10	0	0					AB(G/A)	10	0	0
	BB(A/A)	0	0	0					BB(A/A)	0	0	0
	CEU	rs9322523							CEU	rs9322523
	rs35389	AA(C/C)	AB(C/T)	BB(T/T)					rs35389	AA(C/C)	AB(C/T)	BB(T/T)
	AA(G/G)	0	0	0					AA(G/G)	0	0	0
	AB(G/A)	0	0	1					AB(G/A)	0	0	1
	BB(A/A)	0	3	55					BB(A/A)	0	3	55
YRI-CEU	rs735480	AA(C/C)	AB(C/T)	BB(T/T)	rs2675345	AA(A/A)	AB(A/G)	BB(G/G)	rs735480	AA(C/C)	AB(C/T)	BB(T/T)	rs2675345	AA(A/A)	AB(A/G)	BB(G/G)
	YRI	60	0	0	YRI	0	3	57	YRI	60	0	0	YRI	0	3	57
	CEU	0	6	54	CEU	60	0	0	CEU	0	6	54	CEU	60	0	0
